# Supplementary material for: Technological Improvements in the Genetic Diagnosis of Rett Syndrome Spectrum Disorders
Source: Int J Mol Sci. 2021 Sep 26;22(19):10375. doi: 10.3390/ijms221910375 (PMC8508637; doi:10.3390/ijms221910375)
Supplement: Supplementary file 1 [file ijms-22-10375-s001.zip]

Archive with 1 entries (1 files):
- ijms-1341867-supplementary.pdf
